# Supplementary material for: Investigating the Relationship between Parental Education, Asthma and Rhinitis in Children Using Path Analysis
Source: Int J Environ Res Public Health. 2022 Nov 6;19(21):14551. doi: 10.3390/ijerph192114551 (PMC9654957; doi:10.3390/ijerph192114551)
Supplement: Supplementary file 1 [file ijerph-19-14551-s001.zip]

Archive with 1 entries (1 files):
- ijerph-1982431-supplementary.pdf
